# Supplementary material for: MYBPC3 mutations are associated with a reduced super-relaxed state in patients with hypertrophic cardiomyopathy
Source: PLoS One. 2017 Jun 28;12(6):e0180064. doi: 10.1371/journal.pone.0180064 (PMC5489194; doi:10.1371/journal.pone.0180064)
Supplement: S1 Table — (XLSX) [file pone.0180064.s002.xlsx]

## Sheet: Sheet1
S1 Table: Patient data for MYBPC3 mutants. LVOT - Left ventricular outflow tract; LVEF - left ventricular ejection fraction; LVEDD/LVESD - LV end diastolic/systolic diameter.
Sample ID	Age at surgery	Gender	Medications before surgery	NYHA class	Wall thickness (mm)	LVOT gradient at rest (mmHg)	FS (%)	LVEF (%)	LVEDD (mm)	LVESD (mm)	Gene	Variant	Gene-2	Variant-2
M10	45	Male	Calcium channel blocker	3	15	49	38	69	53	31	MYBPC3	Q791 fs/40
M13	38	Female	Beta Blocker	3	27	81	39	67	33	20	MYBPC3	D770N	MYL3	E143K
M2	54	Male	Beta Blocker	3	12	10	42	67	48	28	MYBPC3	R1073W
M21	15	Male	Beta Blocker, Calcium channel blocker	3	38	36	N/A	85	38		MYBPC3	E542Q	MYBPC3	V375E
M23	54	Female	Beta Blocker	3	24	154	47	75	36	19	MYBPC3	E542Q
M24	54	Female	Verapamil 360mg/day	2	24	50	44	72	34	19	MYBPC3	L527 fs/3
M5	23	Female	Beta Blocker	3	15	21	44	71	39	22	MYBPC3	E461X
M7	30	Female	Beta Blocker	3	18	100	49	76	37	19	MYBPC3	c. 3330 +2 T>G
