# Supplementary material for: MYBPC3 mutations are associated with a reduced super-relaxed state in patients with hypertrophic cardiomyopathy
Source: PLoS One. 2017 Jun 28;12(6):e0180064. doi: 10.1371/journal.pone.0180064 (PMC5489194; doi:10.1371/journal.pone.0180064)
Supplement: S2 Table — (XLSX) [file pone.0180064.s003.xlsx]

## Sheet: Sheet2
S2 Table: Patient data for HCMsmn samples. LVEDD/LVESD - Left ventricular end diastolic/systolic distance; LVOT - Left ventricular outflow tract.
FHCM	Age	Gender	Medication	NYHA	Wall thickness (mm)	LV systolic function	LVEDD (mm)	LVESD (mm)	Fractional shortening (%)	LVOT peak gradient (mmHg)	Mutation
HCM22	52	M	Beta-blocker, Calcium channel blocker	III	22	Normal	52	23	56	169	SMN 0/ 9
HCM45	52	M	No medications	II/III	23	Normal	44	21	52	46	SMN 0/ 9
HCM48	49	M	Beta-blocker, Calcium channel blocker	II/III	16	Normal	41	24	41	225	SMN 0/ 9
